# Supplementary material for: Nodule Inception Is Not Required for Arbuscular Mycorrhizal Colonization of Medicago truncatula
Source: Plants (Basel). 2020 Jan 6;9(1):71. doi: 10.3390/plants9010071 (PMC7020461; doi:10.3390/plants9010071)
Supplement: Supplementary file 1 [file plants-09-00071-s001.zip]

Archive with 1 entries (1 files):
- plants-671171-supplementary.xlsx
