# Supplementary material for: Nodule Inception Is Not Required for Arbuscular Mycorrhizal Colonization of Medicago truncatula
Source: Plants (Basel). 2020 Jan 6;9(1):71. doi: 10.3390/plants9010071 (PMC7020461; doi:10.3390/plants9010071)
Supplement: Supplementary file 1 [file plants-09-00071-s001.zip › plants-671171-supplementary.xlsx]

## Sheet: Appendix 1
Supplemental File 1. Genes deregulated in nin that are upregulated in mycorrhizal roots.
							38 probesets/genes decreased in nin (Liu et al., 2019), and upregulated in mycorrhiza (Gomez., et al., 2009)				56 probesets/genes increased in nin (Liu et al., 2019), and upregulated in mycorrhiza (Gomez., et al., 2009)
							Mtr.37525.1.S1_at	Medtr8g087710.1	Nod26		Mtr.38546.1.S1_at	Medtr2g461970.1	alpha-1,4-glucan-protein synthase [UDP-forming]-like protein
							Mtr.20364.1.S1_at	Medtr8g038220.2	annexin D8		Mtr.37883.1.S1_at	Medtr7g033325.1	beta-1,4-N-acetylglucosaminyltransferase-like protein
							Mtr.27637.1.S1_at	no match			Mtr.28428.1.S1_at	Medtr3g064110.1	cysteine-rich RLK (receptor-like kinase) protein
							Mtr.156.1.S1_at	no match			Mtr.9814.1.S1_at	Medtr4g116610.1	hypothetical protein
							Mtr.30996.1.S1_at	Medtr7g114870.1	IQ calmodulin-binding motif protein		Mtr.32084.1.S1_at	Medtr1g011640.1	drug resistance transporter-like ABC domain protein
							Mtr.16740.1.S1_at	Medtr2g062430.1	DUF946 family protein		Mtr.20259.1.S1_x_at	Medtr8g015150.3	LRR receptor-like kinase plant-like protein
							Mtr.28297.1.S1_at	no match			Mtr.14779.1.S1_x_at	Medtr7g079660.1	hypothetical protein
							Mtr.45966.1.S1_at	no match			Mtr.31948.1.S1_at	Medtr4g005270.1	beta-amyrin synthase
							Mtr.21234.1.S1_at	Medtr2g014250.1	hypothetical protein		Mtr.37204.1.S1_at	Medtr1g115195.1	glutathione S-transferase
							Mtr.41706.1.S1_at	Medtr7g114870.1	IQ calmodulin-binding motif protein		Mtr.21098.1.S1_at	no match
							Mtr.2246.1.S1_at	Medtr8g087710.1	major intrinsic protein (MIP) family transporter		Mtr.52115.1.S1_s_at	Medtr3g115940.4	seven transmembrane MLO family protein
							Mtr.25006.1.S1_at	Medtr7g011663.1	copalyldiphosphate synthase		Mtr.45646.1.S1_at	Medtr8g068050.2	lectin receptor kinase
							Mtr.37152.1.S1_at	Medtr5g031160.1	legume lectin beta domain protein		Mtr.7279.1.S1_s_at	Medtr8g068050.2	lectin receptor kinase
							Mtr.39050.1.S1_at	Medtr6g027840.1	VAPYRIN		Mtr.43715.1.S1_at	Medtr3g408340.1	derlin-2 protein
							Mtr.20645.1.S1_at	Medtr7g076665.1	NAD(P)-binding rossmann-fold protein		Mtr.47198.1.S1_s_at	Medtr4g097220.1	DUF4228 domain protein
							Mtr.40562.1.S1_at	Medtr1g021820.1	F-box/FBD-like domain protein		Mtr.31764.1.S1_at	Medtr8g075330.1	glycoside hydrolase family 38 protein
							Mtr.24465.1.S1_x_at	Medtr3g064090.1	cysteine-rich RLK (receptor-like kinase) protein		Mtr.12632.1.S1_at	Medtr2g437880.1	cytochrome P450 family 81 protein
							Mtr.24465.1.S1_at	no match			Mtr.31949.1.S1_at	Medtr4g005270.1	beta-amyrin synthase
							Mtr.42709.1.S1_at	Medtr8g059425.1	UDP-glucosyltransferase family protein		Mtr.52185.1.S1_at	Medtr4g132350.1	hypothetical protein
							Mtr.39703.1.S1_at	Medtr4g077940.2	protein transporter		Mtr.11310.1.S1_at	Medtr3g065050.1	Nodule Cysteine-Rich (NCR) secreted peptide
							Mtr.8863.1.S1_at	Medtr7g068600.1	myb-like transcription factor family protein		Mtr.927.1.S1_at	Medtr7g104360.1	purple acid phosphatase superfamily protein
							Mtr.35757.1.S1_at	Medtr7g063320.1	NAD(P)-binding rossmann-fold protein		Mtr.2055.1.S1_at	no match
							Mtr.40734.1.S1_at	Medtr7g102490.1	UDP-glucosyltransferase family protein		Mtr.13963.1.S1_at	Medtr4g102400.1	subtilisin-like serine protease
							Mtr.14161.1.S1_s_at	Medtr7g070870.1	UDP-glucosyltransferase family protein		Mtr.46484.1.S1_at	Medtr8g087420.1	LRR receptor-like kinase
							Mtr.31919.1.S1_at	Medtr2g062560.1	glycoside hydrolase family 20 domain protein		Mtr.23217.1.S1_at	Medtr3g057980.1	cytochrome P450 family 71 protein
							Mtr.31988.1.S1_at	Medtr3g083630.1	squalene/phytoene synthase		Mtr.35524.1.S1_at	Medtr4g053630.2	subtilisin-like serine protease
							Mtr.27798.1.S1_at	Medtr4g057595.1	serine carboxypeptidase-like protein		Mtr.31955.1.S1_at	Medtr1g069725.1	GRAS family transcription factor
							Mtr.17343.1.S1_at	Medtr5g094380.1	tyrosine kinase family protein		Mtr.29593.1.S1_at	Medtr5g018610.1	hypothetical protein
							Mtr.39446.1.S1_s_at	no match			Mtr.15548.1.S1_at	Medtr1g017910.1	exocyst subunit exo70 family protein
							Mtr.10916.1.S1_s_at	no match			Mtr.4282.1.S1_at	Medtr8g091720.1	nuclear transcription factor Y protein
							Mtr.17352.1.S1_at	Medtr6g009260.1	inositol polyphosphate 5-phosphatase I		Mtr.14511.1.S1_at	Medtr7g086090.1	plastocyanin-like domain protein
							Mtr.1489.1.S1_at	Medtr5g031160.1	legume lectin beta domain protein		Mtr.52182.1.S1_at	Medtr3g093290.1	MFS transporter
							Mtr.40263.1.S1_at	Medtr5g016320.1	indole-3-acetic acid-amido synthetase		Mtr.51106.1.S1_at	Medtr7g086100.1	plastocyanin-like domain protein
							Mtr.31291.1.S1_at	Medtr5g019460.1	geranylgeranyl pyrophosphate synthase		Mtr.35511.1.S1_at	Medtr5g045470.1	inhibitor of trypsin and hageman factor-like protein
							Mtr.3624.1.S1_at	no match			Mtr.4785.1.S1_s_at	Medtr2g030855.1	rhicadhesin receptor
							Mtr.19547.1.S1_s_at	Medtr7g085200.2	Nod factor-binding lectin-nucleotide phosphohydrolase		Mtr.1103.1.S1_at	no match
							Mtr.44131.1.S1_at	Medtr4g100480.1	nudix family hydrolase		Mtr.25607.1.S1_s_at	Medtr1g075550.1	PLAC8 family protein
							Mtr.45027.1.S1_at	Medtr7g102460.1	UDP-glucosyltransferase family protein		Mtr.40285.1.S1_at	no match
											Mtr.45869.1.S1_at	Medtr5g075400.1	hypothetical protein
											Mtr.7993.1.S1_s_at	Medtr4g131180.2	NADP-dependent glyceraldehyde-3-phosphate dehydrogenase
											Mtr.35987.1.S1_s_at	no match
											Mtr.7596.1.S1_at	Medtr5g063930.1	major intrinsic protein (MIP) family transporter
											Mtr.46524.1.S1_at	Medtr8g022270.1	ABC transporter B family-like protein
											Mtr.12170.1.S1_at	Medtr8g091690.1	cytochrome P450 family 71 protein
											Mtr.10497.1.S1_at	Medtr3g079600.1	serine carboxypeptidase-like protein
											Mtr.35830.1.S1_at	Medtr3g081140.1	cysteine-rich TM module stress tolerance protein
											Mtr.7599.1.S1_at	Medtr2g031270.1	rhicadhesin receptor
											Mtr.40286.1.S1_at	no match
											Mtr.43470.1.S1_at	Medtr8g006790.1	plasma membrane H+-ATPase
											Mtr.51511.1.S1_at	Medtr2g081600.1	nuclear transcription factor Y protein
											Mtr.38950.1.S1_at	Medtr2g030855.1	rhicadhesin receptor
											Mtr.35719.1.S1_at	Medtr2g098490.1	AMP-binding enzyme
											Mtr.45648.1.S1_at	Medtr8g068030.1	legume lectin beta domain protein
											Mtr.15627.1.S1_s_at	Medtr7g086160.1	plastocyanin-like domain protein
